# Supplementary material for: Public stigma associated with mental illnesses in Pakistani university students: a cross sectional survey
Source: PeerJ. 2014 Dec 16;2:e698. doi: 10.7717/peerj.698 (PMC4273937; doi:10.7717/peerj.698)
Supplement: Supplemental Information 1 [file peerj-02-698-s001.zip]

Archive with 1 entries (1 files):
- mentalIllness.sav
